# Supplementary material for: Antimicrobial Peptides Originating from Expression Libraries of Aurelia aurita and Mnemiopsis leidyi Prevent Biofilm Formation of Opportunistic Pathogens
Source: Microorganisms. 2023 Aug 29;11(9):2184. doi: 10.3390/microorganisms11092184 (PMC10537229; doi:10.3390/microorganisms11092184)
Supplement: Supplementary file 1 [file microorganisms-11-02184-s001.zip]

Archive with 1 entries (1 files):
- microorganisms-2486178-supplementary.pdf
